# Supplementary material for: Deciphering Key microRNA Regulated Pathways in Tissue-Engineered Blood Vessels: Implications for Vascular Scaffold Production
Source: Int J Mol Sci. 2024 Jun 20;25(12):6762. doi: 10.3390/ijms25126762 (PMC11203763; doi:10.3390/ijms25126762)
Supplement: Supplementary file 1 [file ijms-25-06762-s001.zip]

Archive with 1 entries (1 files):
- ijms-3024412-supplementary.pdf
